# Supplementary material for: Effect of UV-C Irradiation and Lactic Acid Application on the Inactivation of Listeria monocytogenes and Lactic Acid Bacteria in Vacuum-Packaged Beef
Source: Foods. 2021 May 28;10(6):1217. doi: 10.3390/foods10061217 (PMC8226716; doi:10.3390/foods10061217)
Supplement: Supplementary file 1 [file foods-10-01217-s001.zip]

Archive with 1 entries (1 files):
- foods-1225860-supplementary.pdf
